# Supplementary material for: Surgery for Coagulopathy-Related Intracerebral Hemorrhage: Craniotomy vs. Minimally Invasive Neurosurgery
Source: Life (Basel). 2021 Jun 15;11(6):564. doi: 10.3390/life11060564 (PMC8232628; doi:10.3390/life11060564)
Supplement: Supplementary file 1 [file life-11-00564-s001.zip]

Archive with 1 entries (1 files):
- life-1236666-supplementary.pdf
